# Supplementary material for: Survey on Psychosocial Conditions of Official Veterinarians in Germany: Comparison with Other Professions and Differences between Age Groups, Gender, and Workplace Characteristics
Source: Animals (Basel). 2024 Jul 3;14(13):1975. doi: 10.3390/ani14131975 (PMC11240587; doi:10.3390/ani14131975)
Supplement: Supplementary file 1 [file animals-14-01975-s001.zip]

Archive with 2 entries (2 files):
- Supplementary material S2_questionnaire.pdf
- Supplementary material Table S1.pdf
